# Supplementary material for: Complex within a Complex: Integrative Taxonomy Reveals Hidden Diversity in Cicadetta brevipennis (Hemiptera: Cicadidae) and Unexpected Relationships with a Song Divergent Relative
Source: PLoS One. 2016 Nov 16;11(11):e0165562. doi: 10.1371/journal.pone.0165562 (PMC5112989; doi:10.1371/journal.pone.0165562)
Supplement: S2 Table — (XLSX) [file pone.0165562.s005.xlsx]

## Sheet: database
S2 Table. Database of the records of the Cicadetta brevipennis group - Hertach et al., 2016: Cicadetta brevipennis Integrative Taxonomy
(ordered by taxon name → country → latitude)
Species	Location	Country	Altitude	Lat.	Long.	Observer	Year	Month	Day
Cicadetta brevipennis brevipennis	Glanz an der Weinstrasse	AT	390	46.6558	15.5216	Kunz Gernot	2015	6	2
Cicadetta brevipennis brevipennis	Glanz an der Weinstrasse	AT	400	46.656	15.522	Gogala Matija, Trilar Tomi	2015	6	10
Cicadetta brevipennis brevipennis	Glanz an der Weinstrasse	AT	430	46.6567	15.5232	Kunz Gernot	2014	5	27
Cicadetta brevipennis brevipennis	Bad Gleichenberg, Steinbruch Klausen	AT	400	46.8943	15.8992	Tomi Trilar, Werner Holzinger	2004	7	9
Cicadetta brevipennis brevipennis	Steinbruch N Müllendorf	AT	310	47.8568	16.4515	Kunz Gernot	2015	6	8
Cicadetta brevipennis brevipennis	Velika, Papuk, Poljani	HR	385	45.4624	17.64	Matija Gogala, Tomi Trilar	2012	5	30
Cicadetta brevipennis brevipennis	Tapolca, Szent György-hegy	HU	308	46.8406	17.4456	Matija Gogala, Tomi Trilar	2011	5	26
Cicadetta brevipennis brevipennis	E Santa Restituta	IT	540	42.6474	12.355	Hertach Thomas	2011	7	13
Cicadetta brevipennis brevipennis	NW Melezzole	IT	680	42.6762	12.3281	Hertach Thomas	2011	7	13
Cicadetta brevipennis brevipennis	Poggie le Perazzete, Mte. Amiata	IT	870	42.8235	11.6453	Hertach Thomas	2011	7	15
Cicadetta brevipennis brevipennis	N Cerreto di Spoleto	IT	560	42.8332	12.9146	Hertach Thomas	2011	7	12
Cicadetta brevipennis brevipennis	W Piancastagnaio	IT	800	42.8479	11.6642	Hertach Thomas	2011	7	15
Cicadetta brevipennis brevipennis	E Sassofortino	IT	500	43.0299	11.1386	Hertach Thomas	2012	7	8
Cicadetta brevipennis brevipennis	NW Meleta	IT	420	43.0427	11.0486	Hertach Thomas	2012	7	8
Cicadetta brevipennis brevipennis	NE Massa Marittima	IT	460	43.0776	10.9458	Hertach Thomas	2012	7	8
Cicadetta brevipennis brevipennis	SW Monticiano	IT	370	43.0913	11.1289	Hertach Thomas	2012	7	8
Cicadetta brevipennis brevipennis	Montarone, Subasio	IT	750	43.1023	12.7304	Hertach Thomas	2012	7	6
Cicadetta brevipennis brevipennis	above Prata (Suvereto)	IT	290	43.1057	10.6462	Hertach Thomas	2012	7	13
Cicadetta brevipennis brevipennis	above Villa Postignano	IT	540	43.1097	12.7464	Hertach Thomas	2012	7	6
Cicadetta brevipennis brevipennis	Monte Ceci	IT	310	43.111	10.6525	Hertach Thomas	2012	7	13
Cicadetta brevipennis brevipennis	Montarone, Subasio	IT	550	43.1113	12.7459	Hertach Thomas	2012	7	6
Cicadetta brevipennis brevipennis	Sassetta	IT	330	43.1146	10.6545	Hertach Thomas	2012	7	13
Cicadetta brevipennis brevipennis	S. Monticiano	IT	360	43.1201	11.1713	Hertach Thomas	2012	7	8
Cicadetta brevipennis brevipennis	Passo Cornello	IT	740	43.1334	12.8524	Hertach Thomas	2012	7	6
Cicadetta brevipennis brevipennis	E Monticiano	IT	260	43.1453	11.2076	Hertach Thomas	2012	7	8
Cicadetta brevipennis brevipennis	Fontazzi	IT	200	43.1677	11.2955	Hertach Thomas	2012	7	8
Cicadetta brevipennis brevipennis	Fiuminata	IT	550	43.1731	12.8867	Hertach Thomas	2012	7	6
Cicadetta brevipennis brevipennis	Crevole (Murlo)	IT	290	43.1838	11.372	Hertach Thomas	2012	7	8
Cicadetta brevipennis brevipennis	SW Sinalunga	IT	390	43.2009	11.7017	Hertach Thomas	2012	7	7
Cicadetta brevipennis brevipennis	Foresta di Monterufoli-Caselli	IT	470	43.2241	10.7768	Hertach Thomas	2012	7	13
Cicadetta brevipennis brevipennis	Foresta di Monterufoli-Caselli	IT	470	43.2274	10.775	Hertach Thomas	2012	7	13
Cicadetta brevipennis brevipennis	Foresta di Monterufoli-Caselli	IT	460	43.2409	10.7655	Hertach Thomas	2012	7	13
Cicadetta brevipennis brevipennis	Busco (Cortona)	IT	590	43.2466	12.0973	Hertach Thomas	2012	7	7
Cicadetta brevipennis brevipennis	Foresta di Monterufoli-Caselli	IT	500	43.2488	10.7485	Hertach Thomas	2012	7	13/14
Cicadetta brevipennis brevipennis	W Mercatale	IT	390	43.2553	12.1113	Hertach Thomas	2012	7	7
Cicadetta brevipennis brevipennis	SW Micciano	IT	450	43.2768	10.7747	Hertach Thomas	2012	7	14
Cicadetta brevipennis brevipennis	Castellina Marittima	IT	410	43.3917	10.5767	Hertach Thomas	2008	7	12
Cicadetta brevipennis brevipennis	above Castellina Marittima	IT	400	43.4217	10.5833	Hertach Thomas	2008	7	11
Cicadetta brevipennis brevipennis	above Castellina Marittima	IT	460	43.4217	10.5933	Hertach Thomas	2008	7	11
Cicadetta brevipennis brevipennis	above Castellina Marittima	IT	460	43.4217	10.5933	Hertach Thomas	2008	7	12
Cicadetta brevipennis brevipennis	above Castellina Marittima	IT	490	43.4217	10.6017	Hertach Thomas	2008	7	11
Cicadetta brevipennis brevipennis	Monte Vaso	IT	500	43.4317	10.61	Hertach Thomas	2008	7	11
Cicadetta brevipennis brevipennis	NW Monte Santa Maria Tiberina	IT	440	43.4489	12.1359	Hertach Thomas	2012	7	4
Cicadetta brevipennis brevipennis	W San Gimignano	IT	530	43.4561	10.9512	Hertach Thomas	2012	7	14
Cicadetta brevipennis brevipennis	Paltratico, Castelnuovo	IT	150	43.4567	10.4417	Hertach Thomas	2008	7	13
Cicadetta brevipennis brevipennis	S Gabbro	IT	120	43.4733	10.4367	Hertach Thomas	2008	7	13
Cicadetta brevipennis brevipennis	W Castagno	IT	320	43.4835	10.8887	Hertach Thomas	2012	7	14
Cicadetta brevipennis brevipennis	Gabbro	IT	240	43.49	10.4383	Hertach Thomas	2008	7	13
Cicadetta brevipennis brevipennis	Malavolta, Gabbro	IT	300	43.4967	10.4317	Hertach Thomas	2008	7	13
Cicadetta brevipennis brevipennis	Monte Acuto	IT	920	43.5044	12.6564	Hertach Thomas	2012	7	5
Cicadetta brevipennis brevipennis	E Monte Maggiore, Valle Benedetta	IT	320	43.505	10.43	Hertach Thomas	2008	7	13
Cicadetta brevipennis brevipennis	NE Monte Maggiore, Valle Benedetta	IT	320	43.5083	10.4333	Hertach Thomas	2008	7	13
Cicadetta brevipennis brevipennis	N Monte Maggiore, Valle Benedetta	IT	350	43.5117	10.4267	Hertach Thomas	2008	7	13
Cicadetta brevipennis brevipennis	Monte Acuto	IT	760	43.5126	12.6554	Hertach Thomas	2012	7	5
Cicadetta brevipennis brevipennis	SE Valle Benedetta	IT	340	43.5133	10.42	Hertach Thomas	2008	7	13
Cicadetta brevipennis brevipennis	NE Bocca Serriola	IT	660	43.5247	12.3633	Hertach Thomas	2012	7	5
Cicadetta brevipennis brevipennis	S Montaione	IT	460	43.5309	10.9247	Hertach Thomas	2012	7	14
Cicadetta brevipennis brevipennis	S Colombara	IT	590	43.5587	12.4608	Hertach Thomas	2012	7	5
Cicadetta brevipennis brevipennis	N Sansepolcro	IT	550	43.6338	12.1184	Hertach Thomas	2012	7	4
Cicadetta brevipennis brevipennis	S Caprile	IT	830	43.7053	12.1367	Hertach Thomas	2012	7	4
Cicadetta brevipennis brevipennis	N Caprile	IT	840	43.7212	12.1242	Hertach Thomas	2012	7	4
Cicadetta brevipennis brevipennis	Balze	IT	1150	43.7793	12.0868	Hertach Thomas	2012	7	4
Cicadetta brevipennis brevipennis	Riofreddo	IT	800	43.8384	12.066	Hertach Thomas	2012	7	4
Cicadetta brevipennis brevipennis	Passo dell'Incisa	IT	820	43.8575	12.0451	Hertach Thomas	2012	7	4
Cicadetta brevipennis brevipennis	above Londa	IT	290	43.8599	11.5792	Hertach Thomas	2012	7	3
Cicadetta brevipennis brevipennis	Acquapartita	IT	630	43.8602	12.0067	Hertach Thomas	2012	7	4
Cicadetta brevipennis brevipennis	E Corniolo	IT	470	43.9051	11.8154	Hertach Thomas	2012	7	4
Cicadetta brevipennis brevipennis	E Marliana	IT	310	43.9367	10.785	Hertach Thomas	2012	7	15
Cicadetta brevipennis brevipennis	Fruška gora: Bešenovački	RS	215	45.1145	19.7131	Matija Gogala, Tomi Trilar	2015	6	4
Cicadetta brevipennis brevipennis	Brič, Škrline, near river Dragonja	SI	81	45.4667	13.763	Matija Gogala, Tomi Trilar	2003	6	19
Cicadetta brevipennis brevipennis	Golo, Stražar	SI	758	45.9125	14.5151	Matija Gogala, Tomi Trilar	multiple dates
Cicadetta brevipennis brevipennis	Dragomer, Lukovica pri Brezovici	SI	335	46.0188	14.3883	Matija Gogala, Tomi Trilar	multiple dates
Cicadetta brevipennis brevipennis	Krnice	SI	505	46.1227	15.1034	Matija Gogala, Tomi Trilar, Andrej Kapla	multiple dates
Cicadetta brevipennis brevipennis	Dol pri Hrastniku	SI	401	46.1442	15.1125	Matija Gogala, Tomi Trilar, Andrej Kapla	multiple dates
Cicadetta brevipennis brevipennis	Dol pri Hrastniku, Jelenca, Lužar	SI	629	46.1528	15.1063	Tomi Trilar	2013	6	12
Cicadetta brevipennis brevipennis	Mala Nedelja	SI	231	46.5155	16.0542	Matija Gogala	2011	5	31
Cicadetta brevipennis brevipennis	Kamnica, Nad elektrarno	SI	365	46.5719	15.6044	Tomi Trilar	multiple dates
Cicadetta brevipennis hippolaidica	Montalbo Alberana	IT	900	41.4432	15.1142	Hertach Thomas	2011	6	27
Cicadetta brevipennis hippolaidica	N San Bartolomeo in Galdo	IT	590	41.4532	15.0385	Hertach Thomas	2010	7	20
Cicadetta brevipennis hippolaidica	Coppa San Pietro	IT	900	41.5158	15.0812	Hertach Thomas	2011	6	27
Cicadetta brevipennis hippolaidica	Monte Sambuco	IT	850	41.518	15.0797	Hertach Thomas	2010	7	19
Cicadetta brevipennis hippolaidica	W Monte Sambuco	IT	860	41.5282	15.0571	Hertach Thomas	2011	6	30
Cicadetta brevipennis hippolaidica	Monte Sambuco	IT	920	41.5284	15.0838	Hertach Thomas	2011	6	27
Cicadetta brevipennis hippolaidica	Monte Sambuco	IT	920	41.5284	15.0838	Hertach Thomas	2011	6	28
Cicadetta brevipennis hippolaidica	Monte Sambuco	IT	890	41.5311	15.0825	Hertach Thomas	2011	6	27
Cicadetta brevipennis hippolaidica	Monte Sambuco	IT	890	41.5311	15.0825	Hertach Thomas	2011	6	28
Cicadetta brevipennis hippolaidica	Monte Sambuco	IT	860	41.5312	15.083	Hertach Thomas	2010	7	19
Cicadetta brevipennis hippolaidica	Monte Sambuco	IT	770	41.5489	15.1063	Hertach Thomas	2011	6	29
Cicadetta brevipennis hippolaidica	Monte Sambuco	IT	790	41.549	15.1036	Hertach Thomas	2011	6	29
Cicadetta brevipennis hippolaidica	Monte Sambuco	IT	720	41.5528	15.1061	Hertach Thomas	2011	6	29
Cicadetta brevipennis hippolaidica	S Castelnuovo della Daunia	IT	660	41.5538	15.1068	Hertach Thomas	2010	7	19
Cicadetta brevipennis hippolaidica	N Cerasuolo	IT	780	41.5953	14.0225	Hertach Thomas	2011	7	3
Cicadetta brevipennis hippolaidica	N Cerasuolo	IT	750	41.6005	14.0217	Hertach Thomas	2011	7	3
Cicadetta brevipennis hippolaidica	Lago Selva	IT	930	41.6071	13.9758	Hertach Thomas	2011	7	3
Cicadetta brevipennis hippolaidica	W San Biagio Saracinisco	IT	750	41.6108	13.9142	Hertach Thomas	2011	7	3
Cicadetta brevipennis hippolaidica	W San Biagio Saracinisco	IT	800	41.6124	13.9228	Hertach Thomas	2011	7	3
Cicadetta brevipennis hippolaidica	W San Biagio Saracinisco	IT	700	41.6135	13.9123	Hertach Thomas	2011	7	3
Cicadetta brevipennis hippolaidica	W San Biagio Saracinisco	IT	620	41.6194	13.8961	Hertach Thomas	2011	7	3
Cicadetta brevipennis hippolaidica	Picinisco	IT	700	41.6384	13.8753	Hertach Thomas	2011	7	3
Cicadetta brevipennis hippolaidica	above Picinisco	IT	1070	41.6499	13.901	Hertach Thomas	2011	7	3
Cicadetta brevipennis hippolaidica	Picinisco-Mainarde	IT	1200	41.6527	13.9037	Hertach Thomas	2011	7	3
Cicadetta brevipennis hippolaidica	S Pescolanciano	IT	840	41.6684	14.3433	Hertach Thomas	2011	7	2
Cicadetta brevipennis hippolaidica	S Ripabottoni	IT	630	41.6837	14.8184	Hertach Thomas	2011	6	30
Cicadetta brevipennis hippolaidica	S Ripabottoni	IT	630	41.6848	14.8166	Hertach Thomas	2011	6	30
Cicadetta brevipennis hippolaidica	W Ripabottoni	IT	370	41.6886	14.7649	Hertach Thomas	2011	6	30
Cicadetta brevipennis hippolaidica	W Ripabottoni	IT	400	41.6895	14.7719	Hertach Thomas	2011	6	30
Cicadetta brevipennis hippolaidica	Monte Lupone, Pescolanciano	IT	840	41.7	14.3424	Hertach Thomas	2011	7	2
Cicadetta brevipennis hippolaidica	Collemelluccio	IT	890	41.7139	14.3578	Hertach Thomas	2011	7	2
Cicadetta brevipennis hippolaidica	Il Monte, Pietrabbondante	IT	960	41.7158	14.3767	Hertach Thomas	2011	7	2
Cicadetta brevipennis hippolaidica	Colle della Croce, Barrea	IT	1130	41.7435	13.986	Hertach Thomas	2011	7	4
Cicadetta brevipennis hippolaidica	W Pietrabbondante	IT	1100	41.7478	14.3627	Hertach Thomas	2011	7	2
Cicadetta brevipennis hippolaidica	Forca d'Acero	IT	1480	41.76	13.829	Hertach Thomas	2011	7	4
Cicadetta brevipennis hippolaidica	S Opi	IT	1290	41.7685	13.8386	Hertach Thomas	2011	7	4
Cicadetta brevipennis hippolaidica	E Opi	IT	1070	41.7803	13.8551	Hertach Thomas	2011	7	4
Cicadetta brevipennis hippolaidica	W Villetta Barrea	IT	1010	41.782	13.9103	Hertach Thomas	2011	7	4
Cicadetta brevipennis hippolaidica	San Giovanni, Civitacampomarano	IT	850	41.7964	14.6527	Hertach Thomas	2011	7	1
Cicadetta brevipennis hippolaidica	San Giovanni, Civitacampomarano	IT	850	41.7972	14.6506	Hertach Thomas	2011	7	1
Cicadetta brevipennis hippolaidica	N Castel di Sangro	IT	820	41.801	14.1059	Hertach Thomas	2011	7	4
Cicadetta brevipennis hippolaidica	San Giovanni, Civitacampomarano	IT	790	41.8105	14.6184	Hertach Thomas	2011	7	1
Cicadetta brevipennis hippolaidica	Valloni, Torrebruna	IT	950	41.8489	14.4968	Hertach Thomas	2011	7	1
Cicadetta brevipennis hippolaidica	Fosse di Paolo, Pescasseroli	IT	1220	41.8526	13.7812	Hertach Thomas	2011	7	4
Cicadetta brevipennis hippolaidica	Fosse di Paolo, Pescasseroli	IT	1260	41.8564	13.7847	Hertach Thomas	2011	7	4
Cicadetta brevipennis hippolaidica	E Castiglione Messer Marino	IT	990	41.8734	14.4701	Hertach Thomas	2011	7	1
Cicadetta brevipennis hippolaidica	N Torrebruna	IT	800	41.8772	14.5343	Hertach Thomas	2011	7	1
Cicadetta brevipennis hippolaidica	N Torrebruna	IT	750	41.8846	14.5297	Hertach Thomas	2011	7	1
Cicadetta brevipennis hippolaidica	between Gamberale and Palena	IT	1490	41.9201	14.1705	Hertach Thomas	2011	7	5
Cicadetta brevipennis hippolaidica	between Gamberale and Palena	IT	1370	41.9252	14.1625	Hertach Thomas	2011	7	5
Cicadetta brevipennis hippolaidica	S Palena	IT	1120	41.933	14.1222	Hertach Thomas	2011	7	5
Cicadetta brevipennis litoralis	Alénya	FR	4	42.65XX	2.99XX	Puissant Stéphane	1999	5	31
Cicadetta brevipennis litoralis	Torreilles	FR	2	42.76XX	3.02XX	Puissant Stéphane	multiple dates
Cicadetta brevipennis s.l.	Dolno Lukovo, Meden Buk	BG	115	41.3697	26.0522	Matija Gogala, Ilia Gjonov	2012	7	6
Cicadetta brevipennis s.l.	Kalimantsi, Kalimanska reka	BG	390	41.4656	23.5138	Matija Gogala, Ilia Gjonov	2010	7	23
Cicadetta brevipennis s.l.	Melnik, dolina pod Rozhen Monastery	BG	520	41.5247	23.4224	Matija Gogala, Tomi Trilar, Ilia Gjonov	2009	6	18
Cicadetta brevipennis s.l.	Strandzha, Stoilovo, reka Mechi Dol	BG	228	42.0309	27.5132	Matija Gogala, Tomi Trilar, Ilia Gjonov	2009	6	22
Cicadetta brevipennis s.l.	Sinemorets, ustje Veleka reka	BG	5	42.0643	27.9704	Matija Gogala, Tomi Trilar, Ilia Gjonov	2009	6	23
Cicadetta brevipennis s.l.	Strandzha, Kalovo, Mladezhka reka	BG	162	42.1307	27.493	Matija Gogala, Tomi Trilar, Ilia Gjonov	2009	6	22
Cicadetta brevipennis s.l.	Strandzha, Mladezhko, izvir Mladeshka reka	BG	212	42.1517	27.3618	Matija Gogala, Tomi Trilar, Ilia Gjonov	2009	6	24
Cicadetta brevipennis s.l.	Batovo, Dobrichka	BG	120	43.4161	27.9414	Gjonov Ilia	2014	6	23
Cicadetta brevipennis s.l.	Mas Bellric	FR		42.6177	2.92324	Puissant Stéphane	1999	6	20
Cicadetta brevipennis s.l.	Au nord-ouest du village sur la D11	FR		42.7967	2.95806	Puissant Stéphane	1999	6	19
Cicadetta brevipennis s.l.	Au nord-ouest du village sur la D11	FR		42.7967	2.95806	Puissant Stéphane	2001	5	19
Cicadetta brevipennis s.l.	Mas de l'Audience	FR	1	43.4611	4.89019	Braud Yoan	2009	6	4
Cicadetta brevipennis s.l.	Lac du Réaltor, rive Sud-Est	FR	160	43.4624	5.33586	Braud Yoan	2004	6	14
Cicadetta brevipennis s.l.	Marais du Coucou	FR	1	43.4839	4.8469	Braud Yoan	2004	6	11
Cicadetta brevipennis s.l.	Etang des Aulnes	FR	18	43.6004	4.79073	Braud Yoan	2007	7	17
Cicadetta brevipennis s.l.	Digue du Petit Rhône, entre Arles et pont de St Gilles	FR		43.6691	4.47213	Braud Yoan	2009	6	18
Cicadetta brevipennis s.l.	Mas du Castellet	FR	13	43.7135	4.68775	Braud Yoan	2009	5	28
Cicadetta brevipennis s.l.	Les Prêcheurs	FR		43.7343	4.64212	Braud Yoan	2004	6	25
Cicadetta brevipennis s.l.	Sud du Mas de Roustan, le long du canal	FR		43.7889	4.59488	Aubert M.	2012	6	10
Cicadetta brevipennis s.l.	La Sarinette	FR	8	43.842	4.79073	Braud Yoan	2009	7	6
Cicadetta brevipennis s.l.	Terme di Suio	IT	20	41.3231	13.8833	Hertach Thomas	2010	7	23
Cicadetta brevipennis s.l.	Fiume Garigliano, SW Santa Maria di Mortola	IT	20	41.3317	13.8779	Hertach Thomas	2010	7	23
Cicadetta brevipennis s.l.	N Terme di Suio	IT	50	41.3394	13.8707	Hertach Thomas	2010	7	23
Cicadetta brevipennis s.l.	Cona di Selvapiana	IT	590	41.5706	13.1384	Hertach Thomas	2010	7	24
Cicadetta brevipennis s.l.	Cona di Selvapiana	IT	570	41.572	13.1351	Hertach Thomas	2010	7	24
Cicadetta brevipennis s.l.	Val del Tesoro, Foresta Umbra	IT	450	41.84	16.0451	Hertach Thomas	2010	7	17
Cicadetta brevipennis s.l.	Val del Tesoro, Foresta Umbra	IT	370	41.8535	16.0438	Hertach Thomas	2010	7	17
Cicadetta brevipennis s.l.	Salle Vecchia	IT	530	42.1686	13.9543	Hertach Thomas	2011	7	6
Cicadetta brevipennis s.l.	Colle della Civita, Majelletta	IT	1110	42.1818	14.0711	Hertach Thomas	2011	7	6
Cicadetta brevipennis s.l.	W Forca di Penne	IT	920	42.2827	13.8221	Hertach Thomas	2011	7	6
Cicadetta brevipennis s.l.	S Lago di Campotosto	IT	1300	42.5071	13.359	Hertach Thomas	2011	7	11
Cicadetta brevipennis s.l.	E Ortolano	IT	1050	42.5206	13.4319	Hertach Thomas	2011	7	11
Cicadetta brevipennis s.l.	SE Campotosto	IT	1390	42.5309	13.4126	Hertach Thomas	2011	7	11
Cicadetta brevipennis s.l.	SE Campotosto	IT	1370	42.5365	13.4012	Hertach Thomas	2011	7	11
Cicadetta brevipennis s.l.	Nerito	IT	790	42.5533	13.4804	Hertach Thomas	2011	7	11
Cicadetta brevipennis s.l.	N Nerito	IT	860	42.5603	13.474	Hertach Thomas	2011	7	11
Cicadetta brevipennis s.l.	S Cervaro	IT	870	42.5727	13.4741	Hertach Thomas	2011	7	11
Cicadetta brevipennis s.l.	Crognaleto	IT	1130	42.5879	13.4857	Hertach Thomas	2011	7	11
Cicadetta brevipennis s.l.	between Crognaleto and Cortino	IT	1180	42.6144	13.4976	Hertach Thomas	2011	7	11
Cicadetta brevipennis s.l.	NE Ceppo	IT	1230	42.6828	13.4794	Hertach Thomas	2011	7	11
Cicadetta brevipennis s.l.	between Gualdo and Castelsantangelo sul Nera	IT	920	42.8876	13.1593	Hertach Thomas	2011	7	12
Cicadetta brevipennis s.l.	NW. Castelsantangelo sul Nera	IT	740	42.9066	13.134	Hertach Thomas	2011	7	12
Cicadetta brevipennis s.l.	Scrutto	IT	170	46.1219	13.5223	Hertach Thomas	2010	6	11
Cicadetta brevipennis s.l.	SW Savogna	IT	200	46.152	13.5193	Hertach Thomas, Gogala Matija, Trilar Tomi	2010	6	11
Cicadetta brevipennis s.l.	Perchinie	IT	680	46.18	13.5283	Hertach Thomas, Trilar Tomi	2010	6	11
Cicadetta brevipennis s.l.	Montemaggiore	IT	730	46.1877	13.5291	Hertach Thomas	2010	6	11
Cicadetta brevipennis s.l.	above Travesio	IT	370	46.2032	12.8606	Hertach Thomas	2010	6	12
Cicadetta brevipennis s.l.	above Travesio	IT	470	46.2058	12.859	Hertach Thomas	2010	6	12
Cicadetta brevipennis s.l.	above Travesio	IT	530	46.2076	12.859	Hertach Thomas	2010	6	12
Cicadetta brevipennis s.l.	Micottis	IT	530	46.2797	13.2812	Hertach Thomas	2010	6	10
Cicadetta brevipennis s.l.	Pradielis	IT	360	46.2829	13.2627	Hertach Thomas	2010	6	10
Cicadetta brevipennis s.l.	Tolmezzo - Illegio	IT	460	46.4118	13.0438	Hertach Thomas	2010	6	9
Cicadetta brevipennis s.l.	below Avaglio	IT	680	46.428	12.9155	Hertach Thomas	2010	6	8
Cicadetta brevipennis s.l.	E Karthaus, Schnalstal	IT	1270	46.7065	10.9173	Hertach Thomas	2010	6	3
Cicadetta brevipennis s.l.	Albeşti, Rezervatie Padurea Hagieni	RO	20	43.8024	28.4501	Matija Gogala, Tomi Trilar, Valentin Popa	2004	6	26
Cicadetta brevipennis s.l.	Negru Vodă, Rezervatie Padurea Negru Vodă	RO	127	43.8143	28.256	Matija Gogala, Tomi Trilar, Valentin Popa	2004	6	26
Cicadetta petryi	Poncione d'Arzo, Costa di Prabello	CH	705	45.8858	8.9432	Hertach Thomas	2006	5	28
Cicadetta petryi	Monte San Giorgio, S Forello	CH	960	45.91	8.9503	Hertach Thomas	2013	6	3
Cicadetta petryi	Monte San Giorgio, western slope	CH	980	45.91	8.9516	Hertach Thomas	2013	6	3
Cicadetta petryi	Monte San Giorgio, Forello-Cugnoli	CH	960	45.9109	8.9516	Hertach Thomas	2005	6	5
Cicadetta petryi	Monte San Giorgio	CH	1040	45.9119	8.9491	Hertach Thomas	2006	5	27
Cicadetta petryi	Monte San Giorgio, W Forello	CH	1040	45.9128	8.9491	Hertach Thomas	2005	6	6
Cicadetta petryi	Monte San Giorgio, W Forello	CH	1040	45.9128	8.9491	Hertach Thomas	2013	6	3
Cicadetta petryi	Monte San Giorgio, W Forello	CH	1040	45.9128	8.9491	Hertach Thomas	2013	6	1
Cicadetta petryi	Denti della Vecchia	CH	1320	46.0459	9.0161	Hertach Thomas	2009	6	12
Cicadetta petryi	Denti della Vecchia	CH	1280	46.0486	9.0149	Hertach Thomas	2009	6	12
Cicadetta petryi	Nant des Crues, Cartigny	CH	410	46.173	6.0136	Hertach Thomas	2013	6	26
Cicadetta petryi	Nant des Crues, Cartigny	CH	380	46.1757	6.0116	Hertach Thomas	2012	6	28
Cicadetta petryi	Nant des Crues, Cartigny	CH	380	46.1761	6.01215	Hertach Thomas	2011	6	20
Cicadetta petryi	Nant des Crues, Cartigny	CH	380	46.1761	6.01215	Hertach Thomas	2011	6	21
Cicadetta petryi	Russin	CH	380	46.1818	6.01162	Hertach Thomas	2011	6	21
Cicadetta petryi	Bois de Treulaz	CH	380	46.188	6.03445	Hertach Thomas	2011	5	20
Cicadetta petryi	La Fin, Aire-la-Ville	CH	400	46.1888	6.05058	Hertach Thomas	2012	6	30
Cicadetta petryi	Bois de Treulaz	CH	350	46.1893	6.0337	Hertach Thomas	2011	6	20
Cicadetta petryi	Nant de Lagnon	CH	400	46.1936	6.0668	Hertach Thomas	2012	6	30
Cicadetta petryi	Nant de Lagnon	CH	400	46.1936	6.0665	Hertach Thomas	2013	6	26
Cicadetta petryi	Mauregard, Russin	CH	400	46.1971	6.0269	Hertach Thomas	2011	5	26
Cicadetta petryi	Mauregard, Russin	CH	400	46.1971	6.0269	Hertach Thomas	2011	6	21
Cicadetta petryi	Mauregard, Russin	CH	380	46.1974	6.0265	Hertach Thomas, Trilar Tomi	2007	6	6
Cicadetta petryi	Vallon d'Allondon, Dardagny	CH	400	46.1989	5.99863	Hertach Thomas	2011	5	26
Cicadetta petryi	Vallon d'Allondon	CH	380	46.199	6.0045	Hertach Thomas	2006	6	24
Cicadetta petryi	Le Châtelet, Peney-Dessus	CH	405	46.2011	6.029	Hertach Thomas	2006	6	24
Cicadetta petryi	Vallon d'Allondon	CH	390	46.2016	5.9979	Hertach Thomas	2006	6	24
Cicadetta petryi	Les Rippes, Essertines	CH	440	46.2022	5.98542	Hertach Thomas	2011	5	26
Cicadetta petryi	Bois de Merdisel, Peney	CH	410	46.205	6.0548	Hertach Thomas	2006	6	24
Cicadetta petryi	Bois de Merdisel, Satigny	CH	420	46.2054	6.0538	Hertach Thomas	2014	6	26
Cicadetta petryi	Bois de la Grille, Vernier	CH	405	46.2118	6.0948	Hertach Thomas	2006	6	24
Cicadetta petryi	Bois de la Grille, Vernier	CH	405	46.2118	6.0948	Hertach Thomas	2013	6	27
Cicadetta petryi	Bois de la Grille, Vernier	CH	370	46.2122	6.0947	Hertach Thomas	2011	5	20
Cicadetta petryi	Bois de la Grille, Vernier	CH	410	46.2126	6.0935	Hertach Thomas, Trilar Tomi	2007	6	6
Cicadetta petryi	Bois de la Grille, Vernier	CH	360	46.2128	6.09398	Hertach Thomas	2013	6	27
Cicadetta petryi	Bois de la Grille, Vernier	CH	380	46.214	6.09735	Hertach Thomas	2011	5	20
Cicadetta petryi	Bois de la Grille, Vernier	CH	410	46.2145	6.0974	Hertach Thomas	2006	6	24
Cicadetta petryi	Vallon d'Allondon, Les Granges	CH	420	46.2185	5.99617	Hertach Thomas	2011	5	26
Cicadetta petryi	Les Vaux, Arnex	CH	480	46.6847	6.5197	Hertach Thomas	2011	5	9
Cicadetta petryi	Les Vaux, Arnex	CH	480	46.6847	6.5197	Hertach Thomas	2012	5	28
Cicadetta petryi	Schlachtberg, Kyffhäuser	DE	210	51.3638	11.0985	Hertach Thomas	2014	6	21
Cicadetta petryi	Schlachtberg, Kyffhäuser	DE	210	51.3638	11.0985	Hertach Thomas	2014	6	22
Cicadetta petryi	Schlachtberg, Kyffhäuser	DE	210	51.3646	11.1002	Hertach Thomas	2014	6	22
Cicadetta petryi	Kosackenberg, Kyffhäuser	DE	150	51.3667	11.0817	Hertach Thomas	2014	6	23
Cicadetta petryi	W Kattenburg, Kyffhäuser	DE	170	51.3716	11.0655	Hertach Thomas	2014	6	23
Cicadetta petryi	Habichtstal, Kyffhäuser	DE	230	51.3863	11.0427	Hertach Thomas	2014	6	20
Cicadetta petryi	Canada de Benatanduz	ES	1375	40.5962	-0.54071	Puissant Stéphane	2015	6	9
Cicadetta petryi	Villarluengo	ES	1110	40.6523	-0.53515	Puissant Stéphane	2015	6	9
Cicadetta petryi	Ejulve	ES	1530	40.7531	-0.611003	Puissant Stéphane	2015	6	7
Cicadetta petryi	Ejulve	ES	1485	40.7532	-0.60374	Puissant Stéphane	2015	6	7
Cicadetta petryi	Coussères (Sud-Est)	FR	332	42.4104	2.4549	Braud Yoan	2010	6	29
Cicadetta petryi	Badebany, Fuilla	FR	650	42.5741	2.36163	Hertach Thomas	2011	6	15
Cicadetta petryi	nördlich Veïnat de Baix, Fuilla	FR	470	42.5744	2.35838	Hertach Thomas	2011	6	13
Cicadetta petryi	Badebany, Fuilla	FR	640	42.5749	2.361	Hertach Thomas	2011	6	15
Cicadetta petryi	Sur la D7	FR		42.7452	2.4594	Sueur Jérôme	2001	7	23
Cicadetta petryi	Soulas del Llinas	FR	164	42.7576	2.70241	Braud Yoan	2010	6	30
Cicadetta petryi		FR	650	42.8272	1.63527	Defaut Bernard	1999	6	18
Cicadetta petryi	Sur la D14	FR		42.8549	2.57073	Puissant Stéphane, Sueur Jérôme	2001	7	20
Cicadetta petryi	Soudour	FR	650	42.8619	1.57997	Defaut Bernard, Puissant Stéphane	2011	7	10
Cicadetta petryi	Sur la D14	FR		42.87	2.557	Puissant Stéphane, Sueur Jérôme	2001	7	20
Cicadetta petryi	D117, Les Lauses	FR	650	42.8746	2.15258	Puissant Stéphane	2011	7	9
Cicadetta petryi	Le long de la D117 à l'ouest de Quillan	FR		42.8841	2.1342	Puissant Stéphane	2011	7	9
Cicadetta petryi		FR	700	42.89	0.718611	Menand Mathieu	2012	6
Cicadetta petryi		FR	420	42.9004	2.56973	Bousquet J.-M., Puissant Stéphane	2007	6	27
Cicadetta petryi	D117	FR	500	42.9192	2.0605	Puissant Stéphane	2011	7	9
Cicadetta petryi		FR	310	42.9895	2.88443	Puissant Stéphane	2013	6	3
Cicadetta petryi		FR		43.0395	2.93592	Puissant Stéphane	2011	5	22
Cicadetta petryi		FR	320	43.099	1.44964	Defaut Bernard, Puissant Stéphane	2011	7	10
Cicadetta petryi	Forêt domaniale de Barbaira	FR		43.1671	2.47991	Soldati L.	1999	7	4
Cicadetta petryi	Carrière des Ciments Lafarge par la D 62	FR		43.1809	0.995183	Puissant Stéphane	2005	6	30
Cicadetta petryi	Oloron-Sainte-Marie	FR	230	43.1947	-0.6055	Février Jérémie	2015	6	17
Cicadetta petryi	250 m à l'est de Font Blanche	FR	316	43.2523	5.67567	Braud Yoan	2004	6	27
Cicadetta petryi	la Barrière - les Neufs Fonts	FR	394	43.3414	5.96393	Gurcel Kevin	2013	7	5
Cicadetta petryi		FR	180	43.6175	1.28556	Menand Mathieu	2011	6	30
Cicadetta petryi		FR	180	43.6286	1.15722	Menand Mathieu	2011	6	30
Cicadetta petryi	Bord de la Durance	FR	245	43.6889	5.65801	Puissant Stéphane	2013	6	19
Cicadetta petryi	Combe de la Roque	FR	990	43.7218	6.64378	Braud Yoan	2010	7	22
Cicadetta petryi	Vers La Font du Buis	FR	1020	43.785	6.59958	Braud Yoan	2007	7	5
Cicadetta petryi	Saint-Maurin	FR	600	43.7967	6.26198	Braud Yoan	2009	6	28
Cicadetta petryi	Le Mousteiret	FR	1066	43.7996	6.63756	Braud Yoan	2007	7	5
Cicadetta petryi		FR	190	43.7997	1.8328	Menand Mathieu	2011	7	8
Cicadetta petryi	Foret de Menton	FR	414	43.8215	7.47567	Braud Yoan	2010	7	6
Cicadetta petryi	Lujerneta, vers col de verroux	FR	937	43.8216	7.44676	Braud Yoan	2010	6	7
Cicadetta petryi	Les mallans	FR	232	43.8286	5.28122	Braud Yoan	2002	5	17
Cicadetta petryi	Saint-Félix-de-l'Héras	FR	630	43.8311	3.30653	Aubert Matthieu	2013	7	11
Cicadetta petryi	Moulin	FR	670	43.8385	5.69348	Gurcel Kevin	2010	7	7
Cicadetta petryi	Sainte Roustagne	FR	433	43.8481	5.79415	Braud Yoan	2009	7	14
Cicadetta petryi	Erc sur la D2566a	FR		43.8493	7.45164	Puissant Stéphane, Sueur Jérôme	1999	7	1
Cicadetta petryi		FR	140	43.8664	1.50583	Menand Mathieu	2012	6
Cicadetta petryi	La Bégude-Fontaine Ss Pareille	FR	635	43.9043	6.13868	Gurcel Kevin	2012	7	6
Cicadetta petryi	Tour de la Cruella	FR	479	43.9389	7.51883	Braud Yoan	2010	7	7
Cicadetta petryi	Repentance	FR	770	43.9524	6.39496	Braud Yoan	2004	6	17
Cicadetta petryi	Arbitelle	FR	800	43.9625	6.37287	Braud Yoan	2004	6	17
Cicadetta petryi	Pont de Castou (aval)	FR	426	43.9769	7.57654	Braud J., Braud Yoan	2010	7	7
Cicadetta petryi		FR	200	44.0042	1.6908	Menand Mathieu	2012	6
Cicadetta petryi	Jas de la Roche	FR	849	44.0049	5.78204	Braud Yoan	2010	7	15
Cicadetta petryi	La Partie	FR		44.0241	6.05497	Braud Yoan	2002	7	8
Cicadetta petryi	Forêt de Grésigne	FR		44.0544	1.74363	Puissant Stéphane, Valladarès L.	2002	7	6
Cicadetta petryi	Bois du Pinet	FR	1196	44.0585	7.63819	Braud Yoan	2010	7	29
Cicadetta petryi	Les Dourbes	FR	1070	44.0673	6.312	Gurcel Kevin	2010	7	2
Cicadetta petryi	Saint-Sauveur	FR	700	44.0746	3.27084	Février Jérémie	2013	7	21
Cicadetta petryi	Les Plaines: ferme du Merque	FR		44.086	6.19109	Braud Yoan	2010	7	3
Cicadetta petryi	Le Purgatoire	FR	640	44.0881	6.26491	Braud Yoan, Gurcel Kevin	2010	7	3
Cicadetta petryi	Amon du barrage	FR	1171	44.0885	6.53373	Braud Yoan	2007	7	4
Cicadetta petryi	Mouiroués SW	FR	650	44.0902	6.2669	Gurcel Kevin, Bence Stéphane	2010	7	2
Cicadetta petryi	Aire de repos du Viaduc de Millau	FR		44.0925	3.02262	Puissant Stéphane	2011	5	17
Cicadetta petryi	Route des crêtes au sud de la ville	FR		44.1376	1.78611	Puissant Stéphane, Valladarès L.	2003	6	29
Cicadetta petryi		FR	400	44.1383	5.14954	Puissant Stéphane	1998	6	26
Cicadetta petryi		FR	1410	44.1505	5.31699	Puissant Stéphane	1998	6	28
Cicadetta petryi	Le long de la D974	FR	800	44.1677	5.17716	Boulard Michel, Puissant Stéphane	1999	6	15
Cicadetta petryi	Vers St-Amant	FR		44.1787	5.08748	Puissant Stéphane	1998	6	25
Cicadetta petryi	Entre Champ-Brancou et Le Virail	FR	500	44.2018	5.90599	Braud Yoan	2006	6	29
Cicadetta petryi		FR		44.2033	4.83533	Boulard Michel, Puissant Stéphane	1998	6	13
Cicadetta petryi		FR		44.204	4.84925	Puissant Stéphane	1998	6	12
Cicadetta petryi	Grosse Grange	FR	760	44.2181	5.56263	Braud Yoan	2010	8	1
Cicadetta petryi	Mostuéjouls, Gorges du Tarn	FR	410	44.2215	3.2225	Mroczko Cédric	2013	7	7
Cicadetta petryi	La Labrède	FR	920	44.2427	3.5555	Barataud J.	2010	6	26
Cicadetta petryi	Col d'Anelle, Mercantour	FR		44.273	6.891	Baur Hannes	2012	6	24
Cicadetta petryi	Rivière Durance	FR		44.3138	5.91556	Braud Yoan	2008	7	19
Cicadetta petryi	Village	FR	822	44.319	5.95824	Braud Yoan	2008	6	22
Cicadetta petryi	10 km avant Col de la Cayolle	FR	1400	44.3194	6.62725	Braud Yoan	2006	7	24
Cicadetta petryi		FR		44.3211	5.32583	Sueur Jérôme	2000	7	7
Cicadetta petryi		FR		44.3411	1.01889	Sueur Jérôme	2005	7	10
Cicadetta petryi	Vallon au nord du village	FR		44.3459	6.024	Braud Yoan	2008	8	3
Cicadetta petryi	Vers le village	FR	695	44.3544	5.70735	Braud Yoan	2006	5	29
Cicadetta petryi	Village	FR		44.3547	5.7092	Braud Yoan	2007	6	24
Cicadetta petryi	Vers col de Faye	FR	898	44.3883	5.86526	Braud Yoan	2008	6	18
Cicadetta petryi	La Perrière	FR	600	44.3954	5.34464	Braud Yoan	2002	6	24
Cicadetta petryi	Torrent de Channes	FR	633	44.3955	5.74388	Braud Yoan	2008	6	23
Cicadetta petryi	Bergerie de Monrond	FR	850	44.3996	5.37383	Braud Yoan, Sardet E.	2010	6	15
Cicadetta petryi	Ravin de Bataric	FR	648	44.4019	5.7481	Braud Yoan	2008	6	23
Cicadetta petryi	Rivière Blème	FR	815	44.4144	5.61153	Braud Yoan	2007	6	6
Cicadetta petryi	Champ Contier-Parual	FR	1350	44.4487	6.42868	Gurcel Kevin	2010	7	10
Cicadetta petryi	Torrent du Maraise	FR	730	44.4575	5.76698	Braud Yoan	2008	6	23
Cicadetta petryi	Rivière Buech	FR	737	44.4993	5.76678	Braud Yoan	2008	6	23
Cicadetta petryi	Babaillon SE	FR	728	44.5007	5.73254	Gurcel Kevin	2012	6	30
Cicadetta petryi	Les Glacières	FR	763	44.522	5.76161	Braud Yoan, Maurel N.	2007	7	27
Cicadetta petryi	Demafé E	FR	785	44.541	5.77923	Gurcel Kevin	2011	7	15
Cicadetta petryi	L'Isère, Est	FR	800	44.5658	6.49611	Braud Yoan	2010	6	17
Cicadetta petryi	La Rochette	FR	862	44.5874	5.72033	Braud Yoan	2008	6	18
Cicadetta petryi	Rivière Buech, Neuvillard	FR	946	44.6341	5.69389	Braud Yoan	2008	6	18
Cicadetta petryi	La Caisse	FR	1000	44.6619	5.69568	Braud Yoan	2009	6	24
Cicadetta petryi	La jarjatte, station de ski	FR	1226	44.6743	5.76218	Braud Yoan	2001	7	8
Cicadetta petryi	Les Fauries	FR	1060	44.6859	5.68712	Braud Yoan	2003	6	8
Cicadetta petryi	Ruisseau de la Croix Haute	FR	790	44.7574	5.68271	Braud Yoan	2008	7	2
Cicadetta petryi	N 44,76788 - E 5,33724	FR	385	44.7679	5.69568	Braud Yoan	2006	6	24
Cicadetta petryi	Bord de route nationale	FR	845	44.797	5.63764	Braud Yoan	2007	6	15
Cicadetta petryi	Centre Terre Vivante	FR	700	44.8041	5.70307	Braud Yoan	2007	7	17
Cicadetta petryi	Bouthoux SW	FR	821	44.8132	5.62915	Gurcel Kevin	2011	7	15
Cicadetta petryi	RD4, La Casse de France	FR	1219	44.8433	6.57691	Braud Yoan	2008	8	8
Cicadetta petryi		FR		44.8617	0.662938	Duhazé Benoit	2014	7	2
Cicadetta petryi	Ravin de Grosse-Eau	FR	747	44.8655	5.60103	Braud Yoan	2008	7	2
Cicadetta petryi	Amont du pont de Cros	FR	1250	44.8987	6.62831	Braud Yoan	2003	7	10
Cicadetta petryi		FR		45.2605	0.456107	Duhazé Benoit	2014	7	1
Cicadetta petryi	Le Breuilh	FR		45.2606	0.455402	Duhazé Benoit	2013	7	24
Cicadetta petryi		FR		45.2636	3.45472	Boitier Emmanuel	2004
Cicadetta petryi	La Chauterie	FR		45.3083	0.641173	Duhazé Benoit	2011	8	11
Cicadetta petryi	La Chauterie	FR		45.3105	0.637515	Duhazé Benoit	2011	8	11
Cicadetta petryi	Les Chaupres	FR		45.3177	0.628353	Duhazé Benoit	2014	7	1
Cicadetta petryi		FR	800	45.3903	3.14667	Boitier Emmanuel, Brugel Eric	2004	7	8
Cicadetta petryi		FR	900	45.3956	3.0444	Boitier Emmanuel	2004	7	21
Cicadetta petryi		FR		45.4125	3.1828	Boitier Emmanuel	2002	6	11
Cicadetta petryi		FR		45.4158	3.2169	Boitier Emmanuel	2002	7	18
Cicadetta petryi		FR	1000	45.4697	2.9881	Boitier Emmanuel	2002	6	15
Cicadetta petryi	Les Calloudes W	FR	500	45.5091	6.0535	Gurcel Kevin	2013	8	14
Cicadetta petryi	Les Calloudes W	FR	500	45.5091	6.0535	Gurcel Kevin	2013	6	14
Cicadetta petryi	Les Calloudes W	FR	500	45.5091	6.0535	Gurcel Kevin	2013	7	12
Cicadetta petryi	Les Calloudes	FR	430	45.5093	6.0562	Gurcel Kevin	2013	6	14
Cicadetta petryi	Les Calloudes	FR	430	45.5093	6.0562	Gurcel Kevin	2013	7	12
Cicadetta petryi	Cruet-Ferroux	FR	500	45.5435	6.10371	Gurcel Kevin	2013	8	14
Cicadetta petryi	Cruet-Ferroux	FR	500	45.5435	6.10371	Gurcel Kevin	2013	7	12
Cicadetta petryi	Cruet-Ferroux	FR	560	45.5448	6.10487	Gurcel Kevin	2013	6	14
Cicadetta petryi	Cruet-Ferroux	FR	560	45.5448	6.10487	Gurcel Kevin	2013	7	12
Cicadetta petryi		FR		45.5519	3.1078	Brugel Eric	2002	6
Cicadetta petryi	Combefolle-Le Féal NW	FR	770	45.5603	6.11183	Gurcel Kevin	2013	6	19
Cicadetta petryi	Combefolle-Le Féal NW	FR	770	45.5603	6.11183	Gurcel Kevin	2013	7	13
Cicadetta petryi	Combefolle-Le Féal NE	FR	735	45.5606	6.11322	Gurcel Kevin	2013	6	19
Cicadetta petryi		FR		45.5636	3.1053	Boitier Emmanuel	2002	6
Cicadetta petryi	Combefolle-Pierre Bénat Rnes	FR	750	45.5637	6.1126	Gurcel Kevin	2013	6	19
Cicadetta petryi	Las Chaussis	FR	520	45.5831	6.00752	Gurcel Kevin	2013	8	15
Cicadetta petryi	Les Chaussis	FR	520	45.5831	6.00752	Gurcel Kevin	2013	7	13
Cicadetta petryi	Les Chaussis	FR	520	45.5831	6.00752	Gurcel Kevin	2013	6	19
Cicadetta petryi	En proximité du Bourg	FR		45.5869	3.0906	Boitier Emmanuel	2002	6
Cicadetta petryi		FR		45.5878	3.18	Boitier Emmanuel	2002	6	20
Cicadetta petryi	Bordure de la Couze	FR	460	45.5894	3.1297	Boitier Emmanuel	2001	6
Cicadetta petryi	La Pierre Plate S	FR	700	45.5902	5.99455	Gurcel Kevin	2013	7	13
Cicadetta petryi		FR		45.6717	3.23694	Boitier Emmanuel	2003	6	17
Cicadetta petryi		FR		45.685	3.1906	Brugel Eric	2004	8	17
Cicadetta petryi		FR		45.7422	3.19722	Boitier Emmanuel	2002	7	22
Cicadetta petryi	La Balmette	FR	700	45.761	6.28464	Gurcel Kevin	2006	6	30
Cicadetta petryi	La Balmette	FR	700	45.761	6.28464	Gurcel Kevin	2007	6	24
Cicadetta petryi	Le Rosay	FR	530	45.7625	6.32062	Gurcel Kevin	2012	6	9
Cicadetta petryi	Le Chenay	FR	1050	45.7671	6.27749	Gurcel Kevin	2006	6	30
Cicadetta petryi	Les Torches NO	FR	537	45.7706	6.35847	Gurcel Kevin	2007	5	19
Cicadetta petryi	Les Savioz	FR	827	45.7711	6.33207	Gurcel Kevin	2009	6	14
Cicadetta petryi	Les Savioz	FR	827	45.7711	6.33207	Gurcel Kevin	2013	6	22
Cicadetta petryi	Vesonne	FR	600	45.7719	6.25767	Gurcel Kevin	2007	6	24
Cicadetta petryi		FR		45.7831	3.08235	Boitier Emmanuel	2002	7	22
Cicadetta petryi		FR		45.8267	3.14556	Brugel Eric	2003	7
Cicadetta petryi	Château de Menthon	FR	550	45.862	6.20274	Gurcel Kevin	2009	7	14
Cicadetta petryi	Montagne des Princes	FR	900	45.9456	5.87666	Bal Bernard, Kevin Gurcel, Christophe Bernier	2007	5	26
Cicadetta petryi	Montagne des Princes	FR	900	45.9456	5.87666	Gurcel Kevin	2006	6	17
Cicadetta petryi	Montagne des Princes	FR	900	45.9456	5.87666	Gurcel Kevin	2011	5	8
Cicadetta petryi	Montagne des Princes	FR	900	45.9456	5.87666	Gurcel Kevin	2013	6	30
Cicadetta petryi		FR		45.9997	3.50667	Brugel Eric	2004	6	28
Cicadetta petryi	Le Rucher - Les Vorziers	FR	320	46.0212	5.87173	Gurcel Kevin	2013	6	12
Cicadetta petryi	Le Rucher - Les Vorziers	FR	320	46.0212	5.87173	Gurcel Kevin	2013	6	7
Cicadetta petryi	Le Mont	FR	600	46.0382	5.95685	Gurcel Kevin	2007	6	18
Cicadetta petryi	Le Mont	FR	600	46.0382	5.95685	Gurcel Kevin	2012	6	23
Cicadetta petryi	Vuache	FR	870	46.0449	5.95141	Gurcel Kevin	2007	6	18
Cicadetta petryi	Vuache	FR	870	46.0449	5.95141	Gurcel Kevin	2012	6	23
Cicadetta petryi		FR		46.1269	2.99167	Brugel Eric	2001	6	25
Cicadetta petryi	Jonnay (est), Pougny	FR	360	46.1406	5.93427	Hertach Thomas	2011	5	25
Cicadetta petryi	Bois du Coutard, Pougny	FR	400	46.1449	5.93452	Hertach Thomas	2011	5	25
Cicadetta petryi	Ferruaz Rnes, Asserans	FR	400	46.1601	5.9401	Hertach Thomas	2011	5	25
Cicadetta petryi	Le Moulin des Gouilles, Asserans	FR	440	46.1608	5.92533	Hertach Thomas	2011	5	25
Cicadetta petryi		FR		46.1622	3.39389	Brugel Eric	2001	6	21
Cicadetta petryi	oberhalb Airans-Farges	FR	550	46.166	5.898	Hertach Thomas	2011	5	25
Cicadetta petryi		FR		46.1853	2.93528	Brugel Eric	2004	6	10
Cicadetta petryi		FR		46.2083	3.19056	Brugel Eric	2004	7	27
Cicadetta petryi		FR		46.2561	3.47583	Brugel Eric	2004	6	2
Cicadetta petryi	Réserve naturelle du Pinail	FR		46.6973	0.523363	Veneau F.	1992	5
Cicadetta petryi	Wassergarten	FR		47.9455	7.28019	André Antoine	2014	6	23
Cicadetta petryi	Sternehmuehle	FR		47.9491	7.2746	André Antoine	2014	6	23
Cicadetta petryi	Clos Saint-Landelin	FR		47.9497	7.27663	André Antoine	2014	6	23
Cicadetta petryi	Haulen	FR		47.9526	7.27453	André Antoine	2014	6	23
Cicadetta petryi	Lutzelthal	FR		47.9532	7.27174	André Antoine	2014	6	23
Cicadetta petryi		FR		47.9546	7.26411	André Antoine	2010	6	27
Cicadetta petryi		FR		47.9546	7.26411	André Antoine	2010	7	3
Cicadetta petryi		FR		47.9546	7.26411	André Antoine	2011	5	21
Cicadetta petryi		FR		47.9546	7.26411	André Antoine	2012	6	17
Cicadetta petryi	Schlossberg	FR		47.9552	7.26441	André Antoine	2014	6	26
Cicadetta petryi	Strangenberg, Rouffach	FR	300	47.9553	7.26944	Hertach Thomas	2009	5	24
Cicadetta petryi	Schlossberg	FR		47.9564	7.2644	André Antoine	2011	7	9
Cicadetta petryi		FR		47.957	7.24978	André Antoine	2014	7	16
Cicadetta petryi		FR		47.9578	7.2594	Blanchet S.	2007	6	23
Cicadetta petryi	Strangenberg, Rouffach	FR	360	47.9592	7.26806	Hertach Thomas	2009	5	24
Cicadetta petryi		FR		47.9593	7.26795	Blanchet S.	2007	6	23
Cicadetta petryi		FR		47.9603	7.24381	André Antoine	2011	7	9
Cicadetta petryi	Carrière du Strangenberg	FR		47.9629	7.27694	Audinot S.	2014	6	24
Cicadetta petryi	Sultzelberg	FR		47.963	7.24767	André Antoine	2011	7	9
Cicadetta petryi	Zinnkoepfle	FR		47.9684	7.25391	André Antoine	2011	5	29
Cicadetta petryi	Schlossrain	FR		48.0038	7.21646	André Antoine	2014	6	10
Cicadetta petryi		FR		48.0445	7.29737	André Antoine	2010	7	8
Cicadetta petryi	Chapelle des Bois	FR		48.0615	7.28323	André Antoine	2014	6	17
Cicadetta petryi	Hengst	FR		48.0646	7.29094	André Antoine	2014	6	17
Cicadetta petryi	Letzenberg	FR		48.0912	7.29174	André Antoine	2014	6	1
Cicadetta petryi	Letzenberg	FR		48.0919	7.29091	André Antoine	2013	7	9
Cicadetta petryi	Weingarten	FR		48.0921	7.28499	André Antoine	2014	6	8
Cicadetta petryi	Letzenberg	FR		48.0924	7.29762	André Antoine	2014	6	1
Cicadetta petryi	Letzenberg	FR		48.0927	7.28707	André Antoine	2014	6	7
Cicadetta petryi	Weingarten	FR		48.0927	7.28294	André Antoine	2014	6	8
Cicadetta petryi	Weingarten	FR		48.0933	7.28565	André Antoine	2014	6	1
Cicadetta petryi	Boland	FR		48.0959	7.29188	André Antoine	2014	6	1
Cicadetta petryi	Boland	FR		48.0975	7.29847	André Antoine	2014	6	1
Cicadetta petryi	Florimont	FR		48.0995	7.29414	André Antoine	2013	7	23
Cicadetta petryi	Dorfbourg	FR		48.1002	7.29231	André Antoine	2014	6	8
Cicadetta petryi	Dorfbourg	FR		48.1007	7.29395	André Antoine	2014	6	8
Cicadetta petryi	Dorfbourg	FR		48.1007	7.29109	André Antoine	2014	6	8
Cicadetta petryi	Dorfbourg	FR		48.1015	7.29021	André Antoine	2014	6	8
Cicadetta petryi	Schorr	FR		48.102	7.28742	André Antoine	2014	6	8
Cicadetta petryi	Schorr	FR		48.1022	7.2893	André Antoine	2014	6	8
Cicadetta petryi	Dorfbourg	FR		48.1024	7.29048	André Antoine	2014	6	8
Cicadetta petryi	Florimont	FR		48.1029	7.29233	André Antoine	2012	6	24
Cicadetta petryi	Dorfbourg	FR		48.1034	7.29075	André Antoine	2014	6	8
Cicadetta petryi	Nécropole militaire	FR		48.1406	7.31054	André Antoine	2014	6	9
Cicadetta petryi	Mont de Sigolsheim	FR		48.1411	7.30605	André Antoine	2011	5	13
Cicadetta petryi	Nécropole militaire	FR		48.1416	7.30368	André Antoine	2014	6	9
Cicadetta petryi	Nécropole militaire	FR		48.1418	7.30755	André Antoine	2014	6	9
Cicadetta petryi	Nécropole militaire	FR		48.1431	7.30545	André Antoine	2014	6	9
Cicadetta petryi	Mont de Sigolsheim	FR		48.1445	7.3034	André Antoine	2014	6	9
Cicadetta petryi	Mont de Sigolsheim	FR		48.1447	7.30163	André Antoine	2014	6	9
Cicadetta petryi	Mont de Sigolsheim	FR		48.146	7.30139	André Antoine	2014	6	9
Cicadetta petryi	Mont de Sigolsheim	FR		48.1467	7.29913	André Antoine	2014	6	9
Cicadetta petryi	Mont de Sigolsheim	FR		48.1471	7.29644	André Antoine	2014	6	9
Cicadetta petryi	Mont de Sigolsheim	FR		48.1477	7.29324	André Antoine	2014	6	9
Cicadetta petryi	Grasberg, Bergheim	FR	320	48.2114	7.35194	Hertach Thomas	2009	5	23
Cicadetta petryi	Grasberg	FR		48.2119	7.35925	André Antoine	2014	5	25
Cicadetta petryi	Grasberg, Bergheim	FR	280	48.2125	7.35861	Hertach Thomas	2009	5	23
Cicadetta petryi		FR	335	48.2133	7.3575	Hugel Sylvain	2006	6	18
Cicadetta petryi	Krapenhummel, Dinsheim	FR	265	48.5458	7.42	Brua Christophe	2007	6	18
Cicadetta petryi	Krapenhummel, Dinsheim	FR	270	48.5458	7.42	Hertach Thomas	2009	5	22
Cicadetta petryi		FR	265	48.5636	7.49306	Hugel Sylvain	2003	6	14
Cicadetta petryi		FR	245	48.5783	7.49306	Hugel Sylvain	2006	6	11
Cicadetta petryi	Schutterbronn	FR		48.5827	7.49574	André Antoine	2011	5	15
Cicadetta petryi		FR		49.0847	1.6636	Gadoum S., Sueur Jérôme	2006	6	16
Cicadetta petryi	oberhalb S. Martino, Maira	IT	1020	44.507	7.0952	Hertach Thomas	2012	6	18
Cicadetta petryi	oberhalb S. Martino, Maira	IT	1150	44.5214	7.08707	Hertach Thomas	2012	6	18
Cicadetta petryi	Capanne di Cosola	IT	1420	44.6679	9.20518	Hertach Thomas	2012	6	22
Cicadetta petryi	Capanne di Cosola	IT	1410	44.6759	9.20308	Hertach Thomas	2012	6	22
Cicadetta petryi	Passo del Giova	IT	1270	44.6827	9.22153	Hertach Thomas	2012	6	22
Cicadetta petryi	oberhalb Corbesassi	IT	1000	44.7077	9.26525	Hertach Thomas	2013	7	4
Cicadetta petryi	Cima di Colletta	IT	1310	44.7094	9.25978	Hertach Thomas	2012	6	22
Cicadetta petryi	nördl. Corbesassi	IT	940	44.7179	9.27215	Hertach Thomas	2013	7	4
Cicadetta petryi	südwestl. Brallo di Pregola	IT	970	44.7341	9.27593	Hertach Thomas	2013	7	4
Cicadetta petryi	Brallo di Pregola	IT	900	44.7401	9.29312	Hertach Thomas	2012	6	22
Cicadetta petryi	Monte d'Alpe	IT	1050	44.8022	9.31487	Hertach Thomas	2013	7	3
Cicadetta petryi	Monte d'Alpe	IT	1010	44.8087	9.3186	Hertach Thomas	2013	7	3
Cicadetta petryi	Cesana	IT	1340	44.9464	6.79723	Hertach Thomas	2012	6	16
Cicadetta petryi	südwest. Salbertrand	IT	1020	45.0551	6.85768	Hertach Thomas	2012	6	16
Cicadetta petryi	südöstl. Epinel, Cogne	IT	1490	45.6214	7.33338	Hertach Thomas	2012	6	14
Cicadetta petryi	Epinel, Cogne	IT	1520	45.6301	7.3281	Hertach Thomas	2012	6	13
Cicadetta petryi	nördlich Spiazzi, Monte Baldo	IT	900	45.657	10.855	Hertach Thomas	2010	6	17
Cicadetta petryi	Pont El, Cogne	IT	900	45.6783	7.2207	Hertach Thomas	2012	6	13
Cicadetta petryi	Valle Toscolano	IT	470	45.6956	10.6116	Hertach Thomas	2010	6	17
Cicadetta petryi	unterhalb Selvino	IT	770	45.769	9.74242	Hertach Thomas	2010	6	18
Cicadetta petryi	zw. Roisan-Porossan	IT	770	45.7746	7.31605	Hertach Thomas	2011	6	24
Cicadetta petryi	südl. Doues, östl. Meylan	IT	950	45.795	7.30167	Hertach Thomas, Trilar Tomi	2007	6	10
Cicadetta petryi	südl. Doues, östl. Dialley	IT	1120	45.8083	7.30667	Hertach Thomas, Trilar Tomi	2007	6	10
Cicadetta petryi	Monte Barro, Lecco	IT	720	45.8288	9.37997	Hertach Thomas	2013	7	2
Cicadetta petryi	oberhalb Valpelline	IT	1150	45.83	7.33167	Hertach Thomas, Trilar Tomi	2007	6	10
Cicadetta petryi	Monte Chiusarella, Rasa	IT	900	45.8727	8.81417	Hertach Thomas	2013	6	2
Cicadetta petryi	Monte Chiusarella, Rasa	IT	900	45.8732	8.81547	Hertach Thomas	2013	6	2
